# Supplementary material for: Whole blood immunophenotyping uncovers immature neutrophil-to-VD2 T-cell ratio as an early marker for severe COVID-19
Source: Nat Commun. 2020 Oct 16;11:5243. doi: 10.1038/s41467-020-19080-6 (PMC7568554; doi:10.1038/s41467-020-19080-6)
Supplement: Supplementary file 4 — Supplementary Data 1 [file 41467_2020_19080_MOESM4_ESM.xlsx]

## Sheet: statistics of figure 1 & 2 & 3
	figure number	parameter	comparison	test	multiple comparison correction	p-value	adjusted p value
	figure 1d	CD11B	healthy vs acute	Brown-Forsythe and Welch ANOVA	-	<0.0001	-
	figure 1d	CD33	healthy vs acute	Brown-Forsythe and Welch ANOVA	-	<0.0001	-
	figure 1d	HLA-DR	healthy vs acute	Brown-Forsythe and Welch ANOVA	-	<0.0001	-
	figure 1d	CD169	healthy vs acute	Brown-Forsythe and Welch ANOVA	-	<0.0001	-
	figure 1e	Siglec 8	healthy vs acute	Brown-Forsythe and Welch ANOVA	-	0.0015	-
	figure 1e	CD11B	healthy vs acute	Brown-Forsythe and Welch ANOVA	-	<0.0001	-
	figure 1e	CD38	healthy vs acute	Brown-Forsythe and Welch ANOVA	-	0.0001	-
	figure 1e	HLA-DR	healthy vs acute	Brown-Forsythe and Welch ANOVA	-	<0.0001	-
	figure 1e	CD66B	healthy vs acute	Brown-Forsythe and Welch ANOVA	-	<0.0001	-
	figure 1e	CD16	healthy vs acute	Brown-Forsythe and Welch ANOVA	-	0.0394	-
	figure 1h	mature neutrophils	healthy vs acute	Kruskal-Wallis Test	Dunn	-	0.0025
	figure 1h	Immature neutrophils	healthy vs acute	Kruskal-Wallis Test	Dunn	-	<0.0001
	figure 1h	Immature neutrophils	recovered vs acute	Kruskal-Wallis Test	Dunn	-	<0.0001
	Supp Figure 1a	CD66B	EDTA vs CPT	ratio of paired t-test two tailed	-	0.0009	-
	Supp Figure 1a	CD11B	EDTA vs CPT	ratio of paired t-test two tailed	-	0.0026	-
	Figure 1b & Supp Figure 1b	eosinophils	healthy vs acute	Kruskal-Wallis Test	Dunn	-	<0.0001
	Figure 1b & Supp Figure 1b	eosinophils	healthy vs recovered	Kruskal-Wallis Test	Dunn	-	0.0328
	Figure 1b & Supp Figure 1b	eosinophils	recovered vs acute	Kruskal-Wallis Test	Dunn	-	0.0156
	Figure 1b & Supp Figure 1b	Basophils	healthy vs acute	Kruskal-Wallis Test	Dunn	-	0.0001
	Figure 1b & Supp Figure 1b	Basophils	recovered vs acute	Kruskal-Wallis Test	Dunn	-	0.0008
	Figure 1b & Supp Figure 1b	CD3 T-cells	healthy vs acute	Kruskal-Wallis Test	Dunn	-	0.0217
	Figure 1b & Supp Figure 1b	DCs	healthy vs acute	Kruskal-Wallis Test	Dunn	-	0.0002
	Figure 1b & Supp Figure 1b	DCs	recovered vs acute	Kruskal-Wallis Test	Dunn	-	0.0018
	Figure 1b & Supp Figure 1b	NC monocytes	recovered vs acute	Kruskal-Wallis Test	Dunn	-	<0.0001
	Figure 1b & Supp Figure 1b	NK Bright	healthy vs acute	Kruskal-Wallis Test	Dunn	-	0.0016
	Figure 1b & Supp Figure 1b	NK Bright	recovered vs acute	Kruskal-Wallis Test	Dunn	-	<0.0001
	Figure 1b & Supp Figure 1b	pDCs	healthy vs acute	Kruskal-Wallis Test	Dunn	-	0.0192
	Figure 2a	CD8+ T-cells	healthy vs acute	Kruskal-Wallis Test	Dunn	-	0.0108
	Figure 2a	CD8+ T-cells	recovered vs acute	Kruskal-Wallis Test	Dunn	-	0.0073
	Figure 2a	VD2 T-cells	healthy vs acute	Kruskal-Wallis Test	Dunn	-	0.0029
	Figure 2a	VD2 T-cells	healthy vs recovered	Kruskal-Wallis Test	Dunn	-	0.0063
	Figure 2a	MAIT-cells	healthy vs acute	Kruskal-Wallis Test	Dunn	-	<0.0001
	Figure 2a	MAIT-cells	recovered vs acute	Kruskal-Wallis Test	Dunn	-	0.02
	Figure 2a	Tregs	recovered vs acute	Kruskal-Wallis Test	Dunn	-	0.0017
	Figure 2c & Supp Figure 2	CD4 Naïve	healthy vs acute	Kruskal-Wallis Test	Dunn	-	0.0031
	Figure 2c & Supp Figure 2	CD8 Naïve	healthy vs acute	Kruskal-Wallis Test	Dunn	-	<0.0001
	Figure 2c & Supp Figure 2	CD8 Naïve	healthy vs recovered	Kruskal-Wallis Test	Dunn	-	0.0006
	Figure 2c & Supp Figure 2	CD8 EM	healthy vs acute	Kruskal-Wallis Test	Dunn	-	0.008
	Figure 2c & Supp Figure 2	CD8 TEMRA	healthy vs acute	Kruskal-Wallis Test	Dunn	-	0.0045
	Figure 2d	CD8 Naïve	healthy vs acute	Brown-Forsythe and Welch ANOVA	Dunnett T3	-	0.001
	Figure 2d	CD8 Naïve	recovered vs acute	Brown-Forsythe and Welch ANOVA	Dunnett T3	-	<0.0001
	Figure 2d	CD8 CM	healthy vs acute	Brown-Forsythe and Welch ANOVA	Dunnett T3	-	0.0001
	Figure 2d	CD8 CM	healthy vs recovered	Brown-Forsythe and Welch ANOVA	Dunnett T3	-	0.0111
	Figure 2d	CD8 EM	healthy vs acute	Brown-Forsythe and Welch ANOVA	Dunnett T3	-	<0.0001
	Figure 2d	CD8 EM	recovered vs acute	Brown-Forsythe and Welch ANOVA	Dunnett T3	-	<0.0001
	Figure 2d	CD8 TEMRA	healthy vs acute	Brown-Forsythe and Welch ANOVA	Dunnett T3	-	<0.0001
	Figure 2d	CD8 TEMRA	recovered vs acute	Brown-Forsythe and Welch ANOVA	Dunnett T3	-	<0.0001
	Figure 2d	VD1 naïve	healthy vs acute	Brown-Forsythe and Welch ANOVA	Dunnett T3	-	<0.0001
	Figure 2d	VD1 naïve	recovered vs acute	Brown-Forsythe and Welch ANOVA	Dunnett T3	-	0.01
	Figure 2d	VD1 naïve	healthy vs recovered	Brown-Forsythe and Welch ANOVA	Dunnett T3	-	0.0043
	Figure 2d	VD1 CM	healthy vs acute	Brown-Forsythe and Welch ANOVA	Dunnett T3	-	<0.0001
	Figure 2d	VD1 EM	healthy vs acute	Brown-Forsythe and Welch ANOVA	Dunnett T3	-	0.001
	Figure 2d	VD1 EM	recovered vs acute	Brown-Forsythe and Welch ANOVA	Dunnett T3	-	0.0092
	Figure 2d	VD1 TEMRA	healthy vs acute	Brown-Forsythe and Welch ANOVA	Dunnett T3	-	<0.0001
	Figure 2d	VD1 TEMRA	recovered vs acute	Brown-Forsythe and Welch ANOVA	Dunnett T3	-	0.0013
	Figure 2d	VD2 Naive	healthy vs acute	Brown-Forsythe and Welch ANOVA	Dunnett T3	-	0.0011
	Figure 2d	VD2 Naive	recovered vs acute	Brown-Forsythe and Welch ANOVA	Dunnett T3	-	0.0112
	Figure 2d	VD2 CM	healthy vs acute	Brown-Forsythe and Welch ANOVA	Dunnett T3	-	0.0002
	Figure 2d	VD2 CM	recovered vs acute	Brown-Forsythe and Welch ANOVA	Dunnett T3	-	0.0007
	Figure 2d	VD2 EM	healthy vs acute	Brown-Forsythe and Welch ANOVA	Dunnett T3	-	0.007
	Figure 2d	VD2 EM	recovered vs acute	Brown-Forsythe and Welch ANOVA	Dunnett T3	-	0.0062
	Figure 3b	CD4+ T-cells	(no pneumonia) vs (pneumonia, hypoxia, ICU)	Kruskal-Wallis Test	Dunn	-	<0.0001
	Figure 3b	CD8+ T-cells	(no pneumonia) vs (pneumonia, hypoxia, ICU)	Kruskal-Wallis Test	Dunn	-	0.0005
	Figure 3b	MAIT-cells	(no pneumonia) vs (pneumonia, hypoxia, ICU)	Kruskal-Wallis Test	Dunn	-	0.0057
	Figure 3b	VD1 T-cells	(no pneumonia) vs (pneumonia, hypoxia, ICU)	Kruskal-Wallis Test	Dunn	-	0.0035
	Figure 3b	VD2 T-cells	(no pneumonia) vs (pneumonia, hypoxia, ICU)	Kruskal-Wallis Test	Dunn	-	0.0004
	Figure 3b	VD2 T-cells	(pneumonia) vs (pneumonia, hypoxia)	Kruskal-Wallis Test	Dunn	-	0.0102
	Figure 3c	pDCs	(no pneumonia) vs (pneumonia, hypoxia, ICU)	Kruskal-Wallis Test	Dunn	-	0.0006
	Figure 3c	pDCs	(pneumonia) vs (pneumonia, hypoxia, ICU)	Kruskal-Wallis Test	Dunn	-	0.0401
	Figure 3c	DCs	(no pneumonia) vs (pneumonia, hypoxia, ICU)	Kruskal-Wallis Test	Dunn	-	0.0091
	Figure 3c	Classical monocytes	(no pneumonia) vs (pneumonia, hypoxia, ICU)	Kruskal-Wallis Test	Dunn	-	0.0036
	Figure 3c	Intermediate monocytes	(no pneumonia) vs (pneumonia, hypoxia, ICU)	Kruskal-Wallis Test	Dunn	-	0.0035
	Figure 3d	monocyte HLA-DR	(no pneumonia) vs (pneumonia, hypoxia, ICU)	Brown-Forsythe and Welch ANOVA	Dunnett T3	-	<0.0001
	Figure 3d	monocyte HLA-DR	(pneumonia) vs (pneumonia, hypoxia, ICU)	Brown-Forsythe and Welch ANOVA	Dunnett T3	-	0.0128
	Figure 3d	monocyte CD33	(no pneumonia) vs (pneumonia, hypoxia, ICU)	Brown-Forsythe and Welch ANOVA	Dunnett T3	-	0.0007
	Figure 3d	DCs CD86	(no pneumonia) vs (pneumonia, hypoxia, ICU)	Brown-Forsythe and Welch ANOVA	Dunnett T3	-	0.0125
	Figure 3d	DCs CD86	(pneumonia) vs (pneumonia, hypoxia, ICU)	Brown-Forsythe and Welch ANOVA	Dunnett T3	-	0.0457
	Figure 3e	Mature Neutrophils	(no pneumonia) vs (pneumonia, hypoxia, ICU)	Kruskal-Wallis Test	Dunn	-	0.025
	Figure 3e	immature Neutrophils	(no pneumonia) vs (pneumonia, hypoxia, ICU)	Kruskal-Wallis Test	Dunn	-	0.0025
	Figure 3e	% immature Neutrophils	(no pneumonia) vs (pneumonia, hypoxia, ICU)	Brown-Forsythe and Welch ANOVA	Dunnett T3	-	<0.0001
	Figure 3e	% immature Neutrophils	(pneumonia) vs (pneumonia, hypoxia, ICU)	Brown-Forsythe and Welch ANOVA	Dunnett T3	-	0.0196
	Figure 4	-	-	non-parametric Spearman correlation two-tailed	-	given on the figure	-
	Supp Figure 7	-	-	Pearson correlation test two tailed	-	given on the figure	-

## Sheet: Statistics of Figure 5a
Variable	Pneumonia			Hypoxia
	AUC	Std.Error	p-value	AUC	Std.Error	p-value
	(95% CI)			(95% CI)
Total neutrophils / CD8 T-cells	0.7158	0.07163	0.0093	0.7958	0.06008	0.0002
	0.5754 to 0.8562			0.6781 to 0.9136
Total neutrophils / VD2 T-cells	0.8	0.06409	0.0003	0.8444	0.05461	<0.0001
	0.6744 to 0.9256			0.7374 to 0.9515
Immature neutrophils / CD8 T-cells	0.806	0.05865	0.0002	0.8931	0.04523	<0.0001
	0.6911 to 0.9210			0.8044 to 0.9817
Immature neutrophils / VD2 T-cells	0.8451	0.05471	<0.0001	0.9111	0.04108	<0.0001
	0.7379 to 0.9523			0.8306 to 0.9916
ROC analysis was performed on n=54 independant acute COVID-19 patients. ROC curve was built by plotting true positive rate (sensitivity) against false positive rate ( 100%- sensitivity) and AUC was calculated from the plot using the Wilson/Brown method. ROC, receiver operating characteristic ; AUC, area under curve ; CI, confidence interval ; Std.Error, standard error.
