# Supplementary material for: Whole blood immunophenotyping uncovers immature neutrophil-to-VD2 T-cell ratio as an early marker for severe COVID-19
Source: Nat Commun. 2020 Oct 16;11:5243. doi: 10.1038/s41467-020-19080-6 (PMC7568554; doi:10.1038/s41467-020-19080-6)
Supplement: Supplementary file 5 — Supplementary Software 1 [file 41467_2020_19080_MOESM5_ESM.zip]

Archive with 9 entries (6 files):
- R scripts/
- R scripts/heatmap_covid.R
- __MACOSX/
- __MACOSX/R scripts/
- __MACOSX/R scripts/._heatmap_covid.R
- R scripts/Cytofkit2.R
- __MACOSX/R scripts/._Cytofkit2.R
- R scripts/correlation matrices.R
- __MACOSX/R scripts/._correlation matrices.R
