# Supplementary material for: Whole blood immunophenotyping uncovers immature neutrophil-to-VD2 T-cell ratio as an early marker for severe COVID-19
Source: Nat Commun. 2020 Oct 16;11:5243. doi: 10.1038/s41467-020-19080-6 (PMC7568554; doi:10.1038/s41467-020-19080-6)
Supplement: Supplementary file 5 — Supplementary Software 1 [file 41467_2020_19080_MOESM5_ESM.zip › R scripts/heatmap_covid.R]

if (!require(ggplot2)) {
  install.packages("ggplot2")
  library(ggplot2)
  
}

library(RColorBrewer)
if (!require(gplots)) { # using heatmap.2 function
  install.packages("gplots", dependencies=TRUE, 
                   repos="http://cran.cnr.Berkeley.edu")
}

if (!require(gplots)) { # using heatmap.2 function
  install.packages("gplots", dependencies=TRUE, 
                   repos="http://cran.cnr.Berkeley.edu")
}

if (!require(scales)) { # using heatmap.2 function
  install.packages("scales", dependencies=TRUE, 
                   repos="http://cran.cnr.Berkeley.edu")
}


#names of input and output file names:
FNresult <- "t_mfi_3g.pdf"
data <- read.csv("t_mfi_3groups.csv", header=TRUE)

hpmat <- data[,-1]
#hpmat <- log10(hpmat+1)
rownames(hpmat) <- data[,1]

breaks = c(seq(-2,2 ,by=0.05))
#breaks = c(seq(0,1,by=0.01))
#this is the log like scale:
#breaks = c(seq(0,0.001,by=0.0001),seq(0.001,0.01,by=0.001),seq(0.01,0.3,by=0.002),seq(0.3, 10,by=0.01))
#breaks = c(seq(0,0.001,by=0.001),seq(0.001,0.01,by=0.001),seq(0.01,0.5,by=0.002),seq(0.5, 10,by=0.01))
#breaks = c(seq(0,0.001,by=0.0001),seq(0.001,0.1,by=0.001),seq(0.1,1,by=0.002),seq(1, 10,by=0.01))
#breaks = c(seq(0,0.001,by=0.001),seq(0.001,0.1,by=0.001),seq(0.1,1,by=0.01),seq(1, 10,by=0.01))
# you can put whatever colors you like here:
my_palette <- colorRampPalette(c("steelblue4","steelblue1","whitesmoke","tomato1","tomato4"))(n=length(breaks)-1)
#my_palette <- colorRampPalette(c("black","blue","green","yellow","darkred"))(n=length(breaks)-1)
library(RColorBrewer)
#my_palette <- colorRampPalette(rev(brewer.pal(11,"YlOrRd")))(n=length(breaks)-1)


pdf(file=FNresult, width=8, height = 5)

#parameters on this can also be adjusted
heatmap.2(t(t(hpmat)), col=my_palette, 
          breaks = breaks, Rowv = F, Colv =F, dendrogram ="row",
          margins = c(10,20), 
          cexCol = 1., cexRow =1., scale="row", key=TRUE,trace="none", 
          density.info=c("none"),
          keysize=1)    
dev.off()
