# Supplementary material for: Whole blood immunophenotyping uncovers immature neutrophil-to-VD2 T-cell ratio as an early marker for severe COVID-19
Source: Nat Commun. 2020 Oct 16;11:5243. doi: 10.1038/s41467-020-19080-6 (PMC7568554; doi:10.1038/s41467-020-19080-6)
Supplement: Supplementary file 5 — Supplementary Software 1 [file 41467_2020_19080_MOESM5_ESM.zip › R scripts/Cytofkit2.R]

if(!require(devtools)){
  install.packages("devtools") # If not already installed
}
devtools::install_github("JinmiaoChenLab/cytofkit2")

library("cytofkit2")
cytofkit_shiny_dashboard()
