# Supplementary material for: Whole blood immunophenotyping uncovers immature neutrophil-to-VD2 T-cell ratio as an early marker for severe COVID-19
Source: Nat Commun. 2020 Oct 16;11:5243. doi: 10.1038/s41467-020-19080-6 (PMC7568554; doi:10.1038/s41467-020-19080-6)
Supplement: Supplementary file 5 — Supplementary Software 1 [file 41467_2020_19080_MOESM5_ESM.zip › R scripts/correlation matrices.R]

library(ggplot2)
library(reshape2)
library(Hmisc)
library(stats)
library(scales)
setwd("path")
abbreviateSTR <- function(value, prefix){  # format string more concisely
    lst = c()
    for (item in value) {
        if (is.nan(item) || is.na(item)) { # if item is NaN return empty string
            lst <- c(lst, '')
            next
        }
        item <- round(item, 2) # round to two digits
        if (item == 0) { # if rounding results in 0 clarify
            item = '<.01'
        }
        item <- as.character(item)
        item <- sub("(^[0])+", "", item)    # remove leading 0: 0.05 -> .05
        item <- sub("(^-[0])+", "-", item)  # remove leading -0: -0.05 -> -.05
        lst <- c(lst, paste(prefix, item, sep = ""))
    }
    return(lst)
}
# Get lower triangle of the correlation matrix
get_lower_tri<-function(cormat){
    cormat[upper.tri(cormat)] <- NA
    return(cormat)
}
# Get upper triangle of the correlation matrix
get_upper_tri <- function(cormat){
    cormat[lower.tri(cormat)]<- NA
    return(cormat)
}

files <- dir(".", pattern="*.txt$")

for(i in 1:length(files)){
    
data <- read.table(files[i], header =T, sep = "\t", check.names = F)
celltype <- substring(files[i],1,nchar(files[i])-4)

#read data from csv
data <-- read.csv(file.choose())

cormatrix = rcorr(as.matrix(data), type='spearman')
cordata = melt(cormatrix$r)
cordata$labelr = abbreviateSTR(melt(cormatrix$r)$value, 'r')
cordata$labelP = abbreviateSTR(melt(cormatrix$P)$value, 'P')
cordata$label = paste(cordata$labelr, "\n", 
    cordata$labelP, sep = "")
cordata$strike = ""
cordata$strike[cormatrix$P > 0.05] = "X"

txtsize <- par('din')[2] / 2

# select data for lower triangle only
a <- get_lower_tri(cormatrix$r)
melt_a <- melt(a, na.rm = TRUE)
rows <- as.numeric(rownames(melt_a))
cordata <- cordata[rows,]

g <- ggplot(cordata, aes(x=Var1, y=Var2, fill=value)) + geom_tile(color = "black") + 
    theme(axis.text.x = element_text(angle=90, hjust=TRUE), 
        panel.background = element_rect(fill = "white")) + 
    xlab("") + ylab("") + geom_tile(color ="white") +
    geom_text(label=cordata$label, size=txtsize) + 
    geom_text(label=cordata$strike, size=txtsize * 4, color="red", alpha=0.4)+
    scale_fill_gradient2(low="red", mid= "white", high="blue", limits=c(-1, 1))
    #scale_fill_gradient2(low=muted("red"), mid= "white", high=muted("green"), limits=c(0, 1), midpoint = 0.5)
    # scale_fill_gradient2(low="white", high=muted("green"), limits=c(0, 1), midpoint = 0.4)

ggsave(paste0( celltype, "_corr6.pdf"), g, scale=1)

}

#print plot
print(g)
