# Supplementary material for: Whole blood immunophenotyping uncovers immature neutrophil-to-VD2 T-cell ratio as an early marker for severe COVID-19
Source: Nat Commun. 2020 Oct 16;11:5243. doi: 10.1038/s41467-020-19080-6 (PMC7568554; doi:10.1038/s41467-020-19080-6)
Supplement: Supplementary file 7 — Source Data [file 41467_2020_19080_MOESM7_ESM.xlsx]

## Sheet: Figure 1B & Supp Figure 1B
Figure 1B and supp figure 1B
			*excluded due to issue with UV channel on acquisition day
Eosinophils			Basophils			CD3 T-cells			B-cells			Total NK cells			Total monocytes			DCs			Classical monocytes			Intermediate monocytes			Non Classical monocytes			NK CD56 Bright			NK CD56 Dim CD16+			NK CD56 Dim CD16-			pDCs
Healthy	Acute	Recovered	Healthy	Acute	Recovered	Healthy	Acute	Recovered	Healthy	Acute	Recovered	Healthy	Acute	Recovered	Healthy	Acute	Recovered	Healthy	Acute	Recovered	Healthy	Acute	Recovered	Healthy	Acute	Recovered	Healthy	Acute	Recovered	Healthy	Acute	Recovered	Healthy	Acute	Recovered	Healthy	Acute	Recovered	Healthy	Acute	Recovered
31669.9	1282.4	6198.85	9641.26	271.812	1115.38	67395.3	13603.1	37612	9639.87	3493.13	5772.06	9098.19	10323.3	8607.32	17242.9	9794.99	12913.4	164.736	55.7563	320.494	16409.4	8592.05	10566.8	132.627	390.294	387.131	638.004	526.897	1691.32	522.13	121.27	230.057	8014.84	9633.3	7945.7	459.307	518.534	353.812	262.461	59.938	87.2631
7785.94	5522.81	4330.36	4274.81	1022.23	1437.7	84713	57765.5	70132	12768.7	5586.8	11151.9	22542.9	7935.68	12328.4	29154	27027.7	12522.6	555.816	110.698	269.838	27349.5	23758.6	10318.6	912.803	1399.3	310.853	616.067	1079.31	1681.63	1001.67	212.748	228.823	19372.2	6609.03	11404.4	1595.15	1042.99	591.485	415.732	43.2415	103.618
8164.45	329.156	7898.83	2036.87	330.569	2237.44	118094	44477.1	55605.8	15848.9	5974.26	9640.24	46631	6491.3	21707.1	29350.6	14684.9	18541.8	254.397	72.0471	180.208	24835.9	12957.2	14816.3	1141.39	672.44	1166.89	3095.16	565.075	2187.48	149.246	307.966	1152.62	32098.1	5280.63	18932.6	13506.8	776.978	1157.97	473.178	128.555	628.052
11868.6	891.054	8881.08	1993.99	955.467	1430.53	140662	37112.9	98412.3	22980.2	5872.37	22784.6	17680.4	6545.13	16090.9	18542.2	17121.5	17614.9	252.827	191.451	566.325	14664	14729.2	14857.8	602.65	721.074	671.969	3167.49	767.594	1820.21	1459.72	332.803	758.563	11467.8	4988.47	14213.5	3892.58	1037.77	1025.27	677.385	69.7813	200.898
9726.09	116.833	5646.94	5432.29	185.374	1432.07	110727	21188.7	36180.5	30768.8	1554.65	6878.68	33145.5	5593.94	14213.6	34341.2	14705.3	13398.3	241.722	10.9044	230.083	26940	13412.4	10022.5	1859.97	504.717	515.702	5090.93	112.159	2437.69	998.257	141.757	31.7355	24515.4	4896.06	81.3223	7070.84	380.095	243.967	199.282	169.797	75.3719
1904.84	610.422	17283.9	4267.01	256.868	2277.89	63302.2	26684	68416.6	10323.4	4529.82	6226.47	14378.8	5577.5	20295.1	25668.7	16166.8	34086.7	454.379	21.6462	308.927	23863	13400.4	20135.3	846.594	819.669	2096.79	630.506	1484.93	11233.2	694.148	54.837	740.358	12744.8	5102.73	18310.1	861.395	199.145	678.218	112.485	141.422	67.4667
40360.3	2012.3	1826.53	12684.4	4178.25	1095.06	224178	101742	34714.9	55280.1	23787.4	6069.08	52170.5	21456.3	14584.3	58072.1	60312.8	12179	1459.27	181.735	266.773	53152.1	51878.7	8936.89	1554.8	2894.54	580.876	2252.19	4944.84	2351.47	656.789	741.808	410.916	46355	18510.5	13345.1	4432.73	1521.62	634.661	895.621	256.081	169.96
3066.33	267.598	3715.19	738.693	4163.56	856.001	48343.7	88771.3	25108.2	8428.64	18005.9	4797.47	10279.9	24195	2890.76	15502	45650.9	20919.4	303.015	46.6582	189.443	12759.8	37499.5	19035.5	443.216	3502.11	336.787	1962.81	3410.17	915.641	233.668	112.529	157.869	9367.84	23414.2	2313.66	583.417	485.794	371.869	110.05	198.983	49.1148
11470.6	264.576	608.21	2560.3	738.168	0*	75736.1	41997.5	95834.3	15256.1	2284.62	20744.5	14859.9	22043.2	12935.7	26011.4	18951.6	13564.2	812.794	14.5517	197.551	21022.9	16803.2	8325.16	977.385	879.716	1088.87	3324.33	746.105	3837.48	339.341	79.3729	329.771	13250.6	21563	11528	1050.54	206.369	790.206	384.045	318.814	0*
1393.9	468.186	1106.7	1943.59	1164.76	1571.96	53067.6	76800.3	60502.6	10062.9	20625.6	12045.7	10379.5	13469.5	14063.7	16775.7	25122.2	31911.3	455.184	602.679	351.007	13775.2	20205.6	22406.6	510.311	2477.96	1379.25	1850.66	1069.6	7583.13	193.729	437.735	567.117	9675.43	12460.9	12579.8	423.684	359.07	697.884	72.4515	143.374	101.861
1435.64	236.885	939.571	1715.04	758.997	919.311	57464.3	40855.3	36807.9	6958.25	16482.8	3008.65	11754.1	1397.14	10963.3	26950.2	21046.5	11894.1	551.369	3.62578	196.272	22855.8	18294.5	7477.31	799.56	2042.52	438.129	1709.1	605.506	3822.86	191.716	147.449	382.413	10682.6	1056.31	9926.28	829.283	128.111	571.087	332.902	288.854	51.917
1399.92	2138.49	974.776	286.476	620.452	2630.6	9532.73	30672.4	102188	2538.77	3890.92	17039.2	4733.2	10797.2	13601.7	7082.87	23395.2	15023.5	46.57	60.6664	98.4459	5290.63	21092.6	13814.7	536.26	821.754	213.03	1095.1	995.481	634.25	121.364	314.362	584.22	3965.5	9840.37	12250.9	546.139	533.589	572.923	42.3363	26.1969	167.842
9838.65	496.873	743.866	844.674	152.132	843.048	34860.1	21038.9	20202.2	4489.59	4784.49	4892.47	5519.96	7217.21	5219.46	10464.8	1377.57	9657.86	228.424	4.18713	23.2458	9049.85	954.665	7517.69	394.4	94.9082	520.706	662.264	167.485	1428.84	228.424	117.24	241.756	9.86001	6046.21	4367.11	422.337	950.478	537.753	124.893	68.3898	48.0413
12948	1533.2	4808.36	1649.14	301.347	1217.14	39411.4	14879.2	75466.4	6797.14	2519.56	9481.28	2026.29	8583.26	19130	17293.7	1883.05	37133.1	397.714	14.6999	63.961	16626.9	1525.85	24497.1	123.429	70.5594	1933.88	173.143	107.309	10085.1	276	145.529	423.271	1352.57	7788	79.0106	257.143	520.376	479.707	49.7143	89.6693	79.0106
1860.72	288.44	1007.68	1812.32	0*	1421.13	70743.8	27015.8	75822.3	13541.3	4495.93	9285.51	39254	13783.4	12058.1	15970.8	5407.18	11871.4	135.79	5.7401	303.787	13002.2	4800.16	8883.92	851.039	67.4462	437.157	1648.3	301.355	2165.04	462.492	130.587	474.204	37858.5	12800.4	10939.3	760.961	624.236	561.636	560.637	0*	284.523
4120.41	135.558	382.506	2742.6	266.496	847.089	53227.3	7977.92	38487.6	15722	3610.78	10225.5	11165.4	15037.7	22295.3	16356	18469.8	11295.6	231.078	18.4852	154.861	12182.1	9128.63	8272.67	941.642	231.065	628.735	3017.01	7421.82	2068.94	547.366	77.0218	204.416	9927.68	14170.5	21208.2	550.254	676.252	738.687	320.62	186.393	168.798
2357.99	366.928	2662.64	844.044	999.43	3002.26	48322.3	48365.2	187675	19682.9	7559.23	31870.2	5214.88	14493.7	34845.3	16231.4	6312.19	57695.1	100.407	21.8104	380.377	11160.8	5574.48	37766	980.535	169.351	2418.11	3746.43	420.813	15853.6	160.023	513.186	1562.26	4672.05	13204.3	30837.7	175.712	291.233	2390.94	191.4	143.692	448.302
	86.5911	644.219		1146.59	1047.17		77502	35068.9		12312.4	3240.99		26111.7	20569		55654.2	11015.2		274.703	181.575		49565.9	7813.96		2363.34	380.562		2915.73	2544.54		114.957	482.543		24630.7	19386.3		815.151	532.289		180.647	50.9903
	1529.45	931.731		248.704	991.724		49520.4	35555.2		7775.34	4681.92		8470.82	4397.87		44924.5	17334.4		265.085	131.006		40838.1	14267.4		2548.1	800.726		833.977	1999.37		41.6988	346.491		7873.63	3319.22		461.666	608.502		75.9515	61.2175
	845.987	3095.18		272.017	1040.64		23591.3	25278.5		5592.62	4468.26		8527.55	9267.7		27977.4	13297.8		59.8698	101.899		26247.7	10931.2		808.243	654.7		722.343	1509.38		67.679	490.388		7751.84	8079.3		636.443	547.706		83.2972	80.2453
	4104.75	353.636		487.662	1245.41		47046.9	56010.3		7198.45	10470.7		21623.3	8620.52		27914.8	14714.3		62.1225	114.035		26322.9	8984.41		273.339	1158.29		922.519	4320.51		105.608	198.6		17950.3	7979.88		2587.4	402.325		31.0613	181.943
	1241.52	2923.48		79.2092	2837.14		158.418	74607.8		58.5459	16131.6		206.633	19109.5		1153.7	20953.1		0	310.81		888.52	15729.1		30.9949	649.514		123.98	3932.95		1.72194	454.261		8.60969	17243.3		196.301	1199.41		13.7755	163.375
	1991.88	870.221		359.222	1416.34		10943.7	27213.1		4068.19	3236.32		1602.13	2896.78		6510.89	14906.5		57.4755	178.081		5725.99	11690.4		127.524	585.292		317.911	2102.54		26.9416	84.2915		975.287	2476.51		572.959	289.678		39.5144	39.1778
	17758.3	2535.3		25.1576	7010.99		7454.04	92888.2		5040.39	9975.66		1901.62	42460.9		1672.24	39981.3		23.6777	335.964		1468.02	26413.3		28.1173	1473.32		99.1505	11437.5		91.7512	739.12		1314.11	40233.7		438.038	1027.56		48.8353	195.023
	1477.74	1032.39		748.467	8050.84		43251.2	120662		19733.6	14320.2		28702.4	56095.8		71552.2	22400.8		76.7659	206.996		53838.5	16346.2		6733.01	932.774		6569.88	4524.15		44.7801	640.393		23239.3	49121.4		5567.13	2901.82		115.149	285.913
	2890.39	654.586		1125.69	3571.44		30971.4	126584		12036	24217		28333.1	24779.2		14950.9	28425.6		10.5041	294.497		1153.7	19110.2		11031.1	1627.76		2683.81	6346.41		5.25207	1449.73		25244.9	21140.9		2148.1	522.062		14.0055	302.529
	643.605			286.047			28787.8			13247.1			12795.3			34191.3			286.047			27662.8			535.465			4997.09			90.6977			9983.72			2466.28			92.4419
	907.031			472.852			26486.7			10299			4294.34			13914.8			19.3359			11780.9			235.547			448.242			84.375			3730.08			348.047			56.25
	3014.46			162.304			30656.9			3590.98			6963.87			8953.79			86.2242			7645.21			708.391			160.614			67.6268			4767.69			2089.67			47.3388
	639.053			149.112			6727.81			3880.47			4107.69			5307.69			0			4336.69			65.6805			113.609			10.6509			3839.64			214.793			26.6272
	1792.06			184.564			21504.7			11480.7			9845.42			3191.18			25.7993			2865.71			17.8611			140.904			11.9074			9420.73			375.083			53.5832
	5003.6			0*			29938.4			13652.9			21392.7			18147			33.5812			14727.5			640.963			1112.56			73.0026			19139.8			851.21			0*
	1207.39			0*			10526.2			4108.94			3359.79			5978.03			49.4366			4004.37			57.0423			732.042			45.6338			3078.38			163.521			0*
	1234.43			296.195			20898			8553.71			7733.61			33702.9			136.969			29155.5			1794.29			1903.87			547.876			4934.31			1840.52			71.9087
	1144.23			43.1784			14575.4			3608.1			17635.7			7545.43			8.09595			6107.05			83.6582			223.988			56.6717			15695.4			1635.38			70.1649
	731.467			943.56			44333.9			7490.03			11870.5			44180.3			85.1709			33053			5165.36			4487.34			81.8308			8396.85			3443.58			6.68007
	442.135			1385.92			110206			9089.28			14354.1			58244.5			122.437			47548.2			5613.42			3809.16			243.174			9614.74			4251.3			224.469
	670.997			1244.39			114791			20145.2			28828.5			25946.2			570.347			20602.7			1072.07			1736.97			330.923			27353.8			989.72			221.124
	719.161			598.702			103516			23408.7			21075			36028.2			39.5539			27806.4			2966.54			3789.98			251.706			15131.1			5623.84			131.247
	2284.05			1632.7			41373.8			10901.9			6966.18			13225.7			368.005			10309.3			917.421			844.857			181.411			5317.93			1328.62			165.861
	424.795			491.064			46968.8			7129.77			3456.14			24327.2			620.201			20481.9			2016.93			791.819			173.317			2786.66			414.6			100.252
	176.523			581.415			56484.9			17886.8			8959.47			28817.7			154.303			26492			1003.59			392.548			340.702			7433.72			776.454			178.992
	920.605			1089.64			40435.4			7512.92			3559.49			27004.9			287.776			24152.3			575.553			1003.03			403.725			2497.79			562.98			76.8335
	558.811			3201.64			139423			27317.2			6886.48			41305.9			813.32			33191.2			1191.39			5173.16			1246.72			4428.07			1018.03			256.352
	222.013			1458.5			34083.6			4794.86			11449.1			28215.7			53.9615			22074.9			3418.07			1967.28			391.606			10314.3			570.45			192.719
	118.976			1380.79			44713.2			11363			21486.1			31414.7			5.02715			23423.2			4779.15			2583.96			127.355			20832.5			350.225			449.092
	1089.47			2934.87			128627			47064.5			18450			56522.4			860.526			50917.1			961.184			2119.74			335.526			16379.6			1638.16			718.421
	571.482			4179.91			52993.6			13128.9			50429.5			8473.61			75.8605			6215.5			533.552			1514.68			371.716			47873			1567.78			58.1597
	95.5165			1090.48			57921.5			22739.6			10479			16466			51.7381			13481.1			1410.2			639.43			140.622			9700.23			464.316			228.178
	1177.56			3110.84			98102.3			31142.6			16305.1			64189.2			114.01			60207			1578.22			1469.1			192.188			13627.4			1684.09			438.124
	181.165			1576.13			24471.5			5455.64			3601.29			24626.7			23.2926			22640.4			830.769			821.711			40.115			3160.03			172.106			104.817
	364.552			39.9332			45337.1			17050.2			16339.1			28078.2			90.1718			24485.5			1527.77			1807.3			287.261			15514.7			427.672			130.105
	2709.13			5812.8			128633			80806.4			23957			50015.2			571.344			39846.5			1592.75			2270.76			501.204			22339.4			656.095			340.468
	1140.9			832.253			128958			23968.6			21864.6			24237.3			451.952			21617.9			934.218			115.744			213.575			20784.3			599.388			308.65

## Sheet: Figure 1D
	Healthy
CD169 gMFI	170	341	465	353	759	223	255	369	426	432	435	493	706	566	748	983	548
HLA-DR gMFI	867	1103	1522	1763	1181	1158	1490	1605	2277	1856	2031	1567	1543	822	1457	1608	1650
CD33 gMFI	2839	2172	2080	2414	3042	4203	2212	329	5302	2269	3487	3632	4013	3995	3209	3233	2771
CD11B gMFI	1044	1276	607	943	768	984	963	1202	1729	1780	2152	1513	1525	1509	1306	1689	1211

## Sheet: Figure 1E
	Healthy
CD16 gMFI	23108	14011	29505	5092	23852	6292	17147	12470	6945	14231	5540	16333	6012	7980	17288	4224	24876
CD66B gMFI	429	784	442	78.4	711	603	554	746	619	662	367	821	726	694	748	469	495
HLA-DR gMFI	54.3	69.3	24.8	8.12	49.3	42.3	57.5	15.5	29.5	29.4	27.4	93.5	63.7	29	75.1	38.9	54.6
CD38 gMFI	183	177	206	138	208	185	222	183	196	210	202	201	198	224	204	158	226
CD11B gMFI	6972	8210	5576	2734	9515	4838	10468	4129	4210	7342	3634	12643	7082	4455	11737	5909	6140
Siglec 8 gMFI	438	161	485	296	253	252	208	209	193	247	277	59.3	210	179	168	268	447

## Sheet: Figure 1F&H
				Figure 1H
Total neutrophil counts				Mature neutrophil counts				Immature neutrophil counts
Healthy	Acute	Recovered		Healthy	Acute	Recovered		Healthy	Acute	Recovered
205423	198157	387977		199054	183916	380772		5142.22	10509.6	4081.24
193004	147368	184889		185977	21265	182521		3182.15	117947	236.185
168030	293063	705080		162051	233125	554120		3051.98	45646	95023.5
389030	136726	104592		380654	83667.9	91949.5		5040.09	42425.4	7934.82
194215	153325	117161		190135	132713	113917		3295.3	17262.9	1679.29
190944	220253	205616		182005	176165	202648		5744.75	34632.3	1626.33
357902	239377	389932		349946	197187	275831		5900.4	35000	79787.7
338515	235225	356438		332268	187146	233341		2185.49	35087.6	87226.4
293350	310696	181787		276523	283553	117665		10615.5	21542.2	48193.7
204151	158590	372304		201361	53406.2	355259		1703.03	93721.4	10997.1
391401	168603	192407		388090	77372	188457		2162.15	77332.3	2502.2
364040	469633	276412		352455	390881	177120		9862.33	69390.4	69357.3
198577	631668	254332		188362	548874	219643		6454.46	65497.1	22690.7
254852	188448	266900		246997	113683	260440		3015.6	61465.3	4497.08
315140	522007	261738		305834	386264	253270		7567.19	102629	5286.34
420677	359418	156605		418430	339285	139648		1358.05	13045.2	10343.5
57997.8	268993	123673		55507.4	224373	121421		1248.05	38524.9	1329.54
	466457	225732			404677	158623			51471.3	46692.1
	182920	258709			150411	254730			27162.5	2804.4
	204645	72023.2			50091.5	67174			137338	3123.91
	109035	116441			53609.7	110321			48007.9	3589.09
	143348	290741			96930.5	226165			38529.1	43595.4
	232456	212336			214982	210803			12217.6	722.404
	322624	91689.5			137210	91228.4			157397	208.97
	222308	166209			99543.9	165642			103994	380.501
	263029	81470.7			256105	81243			5537.26	46.1946
	253868				177466				54157.8
	220463				175264				35553.8
	316936				262702				38695
	220862				140525				68806
	543178				234719				266250
	471343				5367.48				461461
	157456				61735.8				83954
	694653				70421.6				593342
	231095				29423.9				186918
	202043				1827.69				198909
	179015				74608.8				89473.1
	227939				20544				196509
	46056.8				12319.9				29857.8
	108625				64353.1				37973.8
	317456				263667				37268
	60817.7				18319.2				36046.6
	229547				41533.5				170232
	305312				86722				193946
	600131				108722				443407
	387371				267078				103915
	345290				212802				82417
	176001				151334				19503.2
	507422				264062				202525
	953369				610256				275157
	17571.1				123.274				17212.1
	891640				11792.5				871705
	918710				33493.7				850649
	548802				122490				392089

## Sheet: Supp Figure 1A
counts
Neutrophils			Monocytes			CD8			VD2
CPT	EDTA		CPT	EDTA		CPT	EDTA		CPT	EDTA
151591	138768		14128	14914		28633.7	21322.2		1606.07	1189.46
318918	366652		24491	11339		23728.7	40777		8376.58	14208.2
235359	182790		28036	23339		58564.8	39078.3		4129.74	2993.51
139551	174998		29340	42014		20731.3	24485.5		5617.3	6904.71
147739	187364		10962	31806		15274.7	17709.5		17200.5	21712.9
gMFI
Neutrophils CD66b gMFI			Neutrophils CD11b gMFI			CD8 CD38 gMFI			VD2 CD38 gMFI
CPT	EDTA		CPT	EDTA		CPT	EDTA		CPT	EDTA
590	1130		3729	9820		112	133		106	106
685	1058		3378	6300		184	200		63.4	63.9
701	1147		3058	6803		145	132		77.7	73.7
680	936		4006	5786		147	141		70.9	70
717	1247		3095	7832		92.2	105		65.2	79.2

## Sheet: Figure 2A
2nd or 3rd time point of previous patient - not considered for statistics
CD4				CD8				VD1				VD2				MAIT				Treg				CD4+ CD161+
healthy	acute	recovered		healthy	acute	recovered		healthy	acute	recovered		healthy	acute	recovered		healthy	acute	recovered		healthy	acute	recovered		healthy	mild	recovered
34821.4	7287.76	33879		38328.6	7832.5	22979.8		592.042	2028.49	1235.47		5073.29	123.214	892.786		3533.16	421.52	1740.48		10617.5	6524.08	16512.4		1691.55	1153.02	3554.91
31226	28811.7	64011.1		28840.5	36628.1	35064.2		980.361	386.877	2060.62		6135.94	305.495	2885.99		19185.2	2601.72	5564.23		11286.6	10414.3	11429.1		1431.81	4061.58	2849.49
34992.8	41096.8	27767.8		26892.3	26126	15337		1862.07	1786.05	116.189		3494.65	1410.57	533.351		6898.71	342.495	5710.07		9709.61	9942.86	11053.1		4766.9	3835.94	1810.03
61440.1	16488.3	48481.1		40111.1	14581.4	45247.5		520.099	498.542	856.388		9207.96	1905.65	2526.51		2629.8	3790.48	3533.83		9580.65	9490.91	11990.5		4070.45	1836.66	3807.81
66772.4	10512.1	14471.8		36076.3	12013	6410.48		5222.71	124.379	59.4786		3063.2	2609.16	486.403		8635.57	258.54	627.83		10510.7	8790.7	9811.76		1538.99	623.292	913.328
30251.6	41685.8	61493.3		29467.5	13606.5	58511.9		1086.17	701.146	140.94		575.178	864.157	1402.17		1118.89	363.339	2952.52		10696.1	9694.2	23316.6		946.463	1433.71	2968.78
122039	40298.1	23304.5		57504.3	20638.2	15514.5		806.678	592.248	2770.3		7146.22	1261.68	427.126		18688.8	192.963	1167.57		10540.8	1751.51	9360		5385.76	1291.37	3086.29
67039.5	56272.8	47088.8		31734.2	33062.2	29967.3		3114.01	2600.59	570.608		2305.04	14189.2	4842.98		411.342	7924.88	4598.43		9652.5	3221.2	9323.08		3619.8	9249.3	2162.56
32711.1	23422.3	68911.9		16263.3	17082.1	35613.4		298.7	272.231	1119.04		4161.15	557.851	1025.93		11959	544.463	4167.42		9922.84	2026.12	10209.4		4465.36	2240.33	6010.16
41258.2	68821.2	50137		29735.6	42961.3	25590.4		222.479	627.698	1556.69		5047.59	8598.15	1528		1977.39	5003.6	1831.09		10667.8	6587.56	10097.6		10431.6	6304.77	3360.88
7695.27	23668.8	39587.5		4153.73	18810.6	32520.6		112.728	1281.43	1809.4		702.986	3058.23	1586.95		4004.99	1911.9	4796.87		10094.1	1547.54	10475		867.382	2298.11	1951.96
15840	45619.7	33675.5		19637.3	37396.2	21445.5		322.192	109.056	274.722		1015.89	940.612	11567.7		1920	1421.14	1729.28		9353.21	11381.5	11083		705.206	2789.46	6529.55
39646.5	11163.5	31163.3		36637.7	12213.8	64639.2		326.836	566.084	12988.5		1062.22	94.3474	286.806		5343.12	1105.81	100.474		9611.48	8731.52	11800		4822.43	591.059	2310.89
58490.3	18956.3	18708.4		55120.1	11334.5	19917.9		8857.35	365.482	278.43		11470.5	225.381	1825.12		9750.97	1513.71	5669.49		9683.16	10975.6	11200		1711.75	956.345	2057.57
46642.4	10636.2	44120.2		31159.5	6185.94	34354.9		2267.72	163.79	1175.88		15475	764.355	358.224		3597.81	427.886	2026.83		10839.8	8869.27	11091.9		1058.8	705.949	4409.22
71678.9	8745.05	20222.3		49258.4	3357.08	10472.6		922.095	74.4073	610.777		4224.55	181.641	2153.63		10953.2	420.182	3119.06		8775	9707.86	12473.2		1462.68	1319.63	2861.41
43964.7	30234.5	10426.4		17356.2	21262.7	8250.21		178.179	4211.26	76.6748		6004.77	409.147	773.719		5662.72	974.949	3677.6		3930.35	11673.5	8930.77		3684.54	3171.81	1710.55
32028.7	53907.8	39679.1		17257.4	21025.3	23950.6		321.525	339.198	986.262		2779.37	1513.22	1027.96		6160.09	4070.38	3338.34		2324.66	8070.33	12461.5		3388.79	5331.67	5374.12
24043.7	28702.8	17424.3		20772.5	21036.9	24523.8		260.385	214.525	296.098		2355.44	1417.88	578.424		1266.01	667.039	1765.57		1165.75	9385.71	11566		3426.91	7414.52	2060.29
	15124.7	54086.1			13084.3	22896.2			396.017	1006.82			1487.03	8224.36			519.281	11842.7			10728.5	9609.12			2035.16	13115
	28935.1	25835.3			12426	8410.8			2362.1	176.886			1546.52	174.394			1456.76	874.464			9460.47	9180			1828.64	3811.76
	191.803	56659.5			200	38427.3			18.0328	187.901			27.8689	1350			3.27869	2954.39			14605.7	21075.7			29.5082	5232.33
	25226.1	68577.7			15124.9	74183			464.368	1151.6			715.709	3504.87			197.701	5152.16			11183	12219.4			1546.36	9821.14
	12666.4	47346.1			3793.97	21128.8			72.7371	1576.13			244.397	701.404			561.53	565.998			9022.78	11164			848.114	6735.1
	19913	32403.5			16025.5	15534.5			279.224	596.666			403.878	631.971			548.476	2231.32			12292.7	10535			1901.38	4247.27
	18090.5	24558.2			12866.3	31299.7			621.36	562.436			1045.93	825.213			2084.56	2360.39			10080	12171.4			1929.68	3225.55
	8357.36	37373.2			15262	46647.3			169.651	348.295			925.667	475.337			2174.17	2283.9			10465.1	9851.35			802.135	4820.46
	25306.8	28881			6651.63	21226.9			482.493	2971.94			411.276	467.378			922.255	1733.28			8698.64	9163.64			3222.55	3292.61
	25021.1	43770.1			20699.7	39046.7			201.242	1408.27			293.037	376.839			985.028	2337.37			10646.8	12691.2			2319.58	2079.11
	10816.7	31485.1			5883.1	32030.1			109.742	474.452			2328.43	2780.06			520.08	9601.45			7790.16	12296.4			656.064	3944.62
	24254.7	19355.6			5527.53	26434.1			50.3418	1118.52			649.41	466.667			404.413	365.926			10432.6	8640			1678.06	2032.59
	27209.4	85040.6			16794.9	52029.4			1733.22	1112.52			1107.93	1394.03			104.722	5795.93			7363.64	13896.7			2390.39	7451.91
	8924.3	65203.6			8390.55	43261.6			54.885	1123.32			65.862	9397.33			340.287	1768.43			8696.84	7758.62			838.369	5562.17
	21026.4	65723.5			9155.62	59870.9			44.6149	888.671			1985.36	951.673			914.606	3365.67			9417.6	3445.26			1628.44	6106.29
	3757.66				4390.95				1164.09				89.3431				331.095				11828.6				333.723
	8881.54				7826.97				801.766				820.546				7585.71				9563.85				1357.94
	26429.5				47218.8				435.331				20237				1479.83				10613.8				1757.39
	94155.6				42930.7				1290.25				11639				1090.01				9715.83				22207.8
	66050.4				38091.9				4649.52				3577.78				4182.97				9097.83				6473.07
	26325.8				24934				250.465				850.382				247.466				11393.4				5598.72
	31984				21081.3				610.72				1086.9				7020.62				9021.72				1694.08
	64209.2				30376.4				1437.65				2880.11				1730.63				9936				6421.4
	33549.1				22515.1				249.729				2129.02				4697.44				10203.7				4324.43
	103581				46847.4				826.671				3164.6				3615.07				9663.16				14960.8
	24708.5				10491.6				177.872				3880.2				1529.13				9060.4				2660.91
	31820.1				11995.8				917.586				1747.63				1858.62				9456.72				5491.45
	105204				49487.4				734.962				1598.41				337.5				10536.6				8153.11
	28323.5				28726.1				3328.39				4815.09				879.153				9143.56				3209.26
	65857.1				23950.1				892.865				4689.73				9686.98				9376.74				4833
	84116.7				24255.4				4500.78				3681.43				1601.11				5511.81				2689.19
	31444				8312.16				881.988				210.343				2438.52				1823.45				3129.03
	30659.5				14329.2				519.934				4378.75				450.977				1173.64				1008.15
	115544				36313.8				684.996				4280.47				4033.03				9405.87				13328.8
	100343				57988.2				3767.33				3903.26				9300.17				7631.98				7519.22

## Sheet: Figure 2C & Supp figure 2
		2nd or 3rd time point of previous patient - not considered for statistics
CD4 naïve				CD4 CM				CD4 EM				CD4 TEMRA				CD8 naïve				CD8 CM				CD8 EM				CD8 TEMRA				VD1 naïve				VD1 CM				VD1 EM				VD1 TEMRA				VD2 naïve
Healthy	Acute	Recovered		Healthy	Acute	Recovered		Healthy	Acute	Recovered		Healthy	Acute	Recovered		Healthy	Acute	Recovered		Healthy	Acute	Recovered		Healthy	Acute	Recovered		Healthy	Acute	Recovered		Healthy	Acute	Recovered		Healthy	Acute	Recovered		Healthy	Acute	Recovered		Healthy	Acute	Recovered		Healthy	Acute
17.1	28.8	3.88		61.9	47	52.8		17	22.7	43.1		4	1.44	0.2		57.3	12.5	11.7		32.4	13.8	54.5		7.39	5.18	16.9		2.9	68.5	16.9		9.91	1.6	4.67		8.99	0.45	3.5		11.1	1.09	0.58		70	96.9	91.2		1.05	2.11
36.9	16.2	34.3		54.5	57.1	53.2		8.5	26.1	12.5		0.09	0.56	0.022		60.7	15.1	22.9		27.5	22.8	38.3		7.92	11.5	30.6		3.8	50.5	8.17		27.1	17.2	3.41		14.7	12.3	7.9		21	2.59	38.6		37.2	68	50.1		1.09	1.64
42.3	24.2	29.2		43.9	61.6	62.1		13.3	14.2	8.33		0.47	0.019	0.35		51.5	27	48.2		18.6	32	46		15.9	22.1	4.67		14.1	18.8	1.12		9.08	2.27	62.7		3.24	0.99	27.7		1.62	5.82	2.41		86.1	90.9	7.23		3.05	3.96
61.8	21.3	35.9		28.8	61.8	47.6		9.15	16.8	16		0.24	0.071	0.45		62.2	31.9	25.5		7.41	27.1	24.2		7.41	31.5	26.9		22.9	9.57	23.4		43.7	23.2	13.6		31.9	8.88	7.09		3.29	3.66	2.87		21.1	64.2	76.4		5.38	3.62
39.2	19	38.1		51.6	69	54.7		9.23	12	7.16		0.03	0.04	0.018		49	20.3	19.5		31.8	58.4	60.3		11.1	8.5	17.1		8.03	12.7	3.07		5.09	22.5	33.3		2.64	12.4	15.6		92.1	3.37	0		0.19	61.8	51.1		0.8	5.25
13.4	26.6	6.54		76.5	66.9	22		10	6.31	53.1		0.033	0.19	18.3		18.9	23.8	10.6		41.9	35.7	9.51		11.6	6.38	53.6		27.6	34.1	26.2		5.79	19	51.3		2.55	12.9	2.56		8.57	1.4	0		83.1	66.7	46.2		2.84	8.64
35.5	31.1	19.3		54.8	64.2	66.5		9.6	4.67	14.1		0.095	0.033	0.11		59.6	26	19.9		31.3	26.6	27.7		7.39	25.3	4.56		1.69	22.1	47.9		57.6	22.1	2.08		29.1	9.27	0.87		1.47	3.76	0.097		11.8	64.9	97		2.62	12.8
49.5	17.3	48		43.9	73.1	42.8		6.52	9.59	9.16		0.023	0.053	0.037		36.7	20.4	47.8		19	22	26.7		23.8	15.6	20.4		20.4	42.1	5.1		13.2	1.86	30.8		6.21	2.5	25.2		6.16	1.98	4.48		74.5	93.7	39.5		1.52	3.13
25.5	15.4	22.2		66.3	68.7	65.7		8.2	15.6	12		0	0.27	0.05		56	23.4	36.3		37.9	33	51		4.12	14.6	9.8		2	29	2.91		30.9	19.1	19.6		60.8	30.1	29.2		3.23	3.83	3.65		5.07	47	47.6		7.15	7.73
21.9	18.6	28.3		68.7	73.4	51		9.08	8.01	20.1		0.31	0.052	0.6		26.4	36	65.8		40.1	40.2	18.4		15.8	8.7	11.6		17.6	15.1	4.2		57.6	46.9	21		28	20.1	10.8		0.8	5.73	11.1		13.6	27.3	57.1		0.88	1.27
33.2	24.7	31.9		55.4	62.8	49.1		11.4	12.4	18.7		0.041	0.13	0.32		69	47.8	27.1		21.1	13.7	38.3		5.01	2.85	23.2		4.82	35.7	11.4		54.2	32.1	15.4		30.6	7.67	12.6		2.78	0.21	3.9		12.5	60.1	68.1		2.67	19.5
40.1	15.9	43.3		50.7	21	47.3		9.22	48.8	9.35		0.01	14.4	0.12		77.9	19	21.2		12	9.97	37.9		8.45	53.2	33.5		1.73	17.8	7.37		48.5	34.4	19.6		14.3	9.38	38.4		6.12	9.38	14.3		31.1	46.9	27.7		3.72	2.17
38.2	12.4	19.2		51.5	40	44.6		10.2	47.1	36		0.11	0.48	0.17		70.7	8.84	5.13		13.8	13.5	3.02		5.19	72.1	6.66		10.4	5.55	85.2		44.6	5.64	1.59		14.2	6.62	0.23		7.35	3.19	0.34		33.8	84.6	97.8		3.47	2.94
46	16	38		40.6	42.6	48.2		13.2	39.4	13.7		0.17	2.03	0.11		48.6	45.1	48.2		15.6	16.9	16.4		13.5	5.63	7.33		22.3	32.4	28.1		2.77	2.92	61.9		2.86	1.25	10.6		11.6	1.67	4.13		82.7	94.2	23.4		0.97	0.68
29.1	40.4	20.9		57.2	56.3	59.8		13.6	3.29	18.4		0.068	0	0.89		44.9	26	14.9		24.5	13.9	26.5		17.9	25.3	53.2		12.6	34.8	5.42		10.5	14.7	8.83		6.68	4.65	7.13		1.45	14	2.6		81.4	66.7	81.4		2.63	9.3
43.1	12	7.28		48.2	77.8	49.9		8.58	10.2	42.1		0.041	0	0.69		75.8	21	19.9		18.9	38.7	30.8		3.61	27	26.7		1.69	13.3	22.6		50.6	20.6	44.4		37.7	26.5	7.44		5.11	20.6	5.96		6.55	32.4	42.2		4.39	0
34.7	18.6	21.7		56.4	64.3	69.9		8.91	16.9	8.37		0.021	0.2	0.027		65.3	41	53.2		24.3	17.1	37		8.39	25.6	8.45		2.03	16.3	1.27		51.8	5.91	54.5		32.8	3.46	41.8		1.46	67.6	1.82		13.9	23	1.82		2.73	3.15
32.8	11.4	33.4		50.9	75.1	51.2		15.9	13.5	12.4		0.33	0.043	3.02		46	15.7	24.4		38.9	75	35.5		12	5.7	11.3		3.08	3.68	28.8		39.7	23.3	17.5		45.2	30.6	3.94		2.51	14.1	1.02		12.6	32	77.6		4.65	2.07
15.4	13.1	14.1		72.3	36.4	66		12.2	50.1	19.8		0.11	0.36	0.063		20.4	13.8	24.5		25.7	42.4	40.7		10.4	15.2	20.9		43.5	28.6	14		6.9	34.4	25.1		3.45	10.9	12.1		16.7	3.12	2.79		73	51.6	60		5.59	4.96
	14.3	27			76.2	61.5			9.42	11.4			0.1	0.088			19.5	38			33	38.4			21.9	14			25.5	9.56			15.2	23.3			13.9	15			11.9	1.66			58.9	60.1			2.12
	22	24.2			70.2	62.9			7.69	12.8			0.12	0.039			32.3	43			22.1	32.2			10.2	7.88			35.5	16.9			3.91	14.1			2.06	18.3			38.4	9.86			55.6	57.7			8.79
	9.4	13.4			65	32.9			25.6	40.1			0	13.6			6.56	20.4			18	17.5			65.6	38.1			9.84	24			0	36.9			54.5	16.9			45.5	12.3			0	33.8			0
	47	24.9			43.2	49.8			8.72	24.6			1.04	0.73			20.4	33.6			25.8	22.1			16.9	7.51			36.9	36.8			9.57	18.3			2.31	8.26			2.64	1.09			85.5	72.4			3.43
	49.8	25.2			43.9	62.2			5.78	11.3			0.46	1.29			30	47.9			30.9	26.9			18.4	15			20.7	10.1			16	24.2			46	10.3			8	4.12			30	61.3			4.76
	19.9	29.3			44.8	59.8			35.1	9.7			0.31	1.21			4.96	26.6			22.6	35.9			31.8	11.6			40.6	25.8			2.38	18.9			7.14	4.73			2.38	1.78			88.1	74.6			0.41
	5.15	13.7			68.2	65.4			26.5	20.9			0.17	0.063			9.47	21.9			44.2	38.1			32.9	23			13.4	17			14.4	10.4			10.3	6.83			8.8	3.28			66.6	79.5			9.06
	23.6	15.4			43.1	63.3			32.1	21.1			1.22	0.18			18.8	16.4			10.2	24.4			14.2	9.11			56.8	50.1			35	25			6.8	9.84			4.85	2.87			53.4	62.3			14.9
	38	20.2			51.5	65.3			8.96	14.3			1.55	0.16			24.1	21.6			22.3	31.2			26.6	4.3			27	42.9			10.7	2.54			4.06	0.71			0	0.28			85.2	96.5			17.3
	21.7	15			61.4	53.3			16.9	31			0.042	0.67			40.4	14.1			30.2	22.5			17.5	56.4			12	6.98			22.8	9.57			12.3	5.19			5.26	0.81			59.6	84.4			6.02
	53.4	40.7			43.1	45			3.48	14.3			0.044	0.11			60.5	38.9			28.1	12.8			9.77	10.3			1.7	38			15.2	53.2			65.2	15.2			15.2	1.93			4.35	29.8			0.92
	36.3	23.3			57.6	61.4			5.73	15.2			0.37	0.077			52.6	17.9			28	48.1			8.08	15.7			11.3	18.2			46.7	9.8			30	4.5			10	3.31			13.3	82.4			12.7
	37.6	16.4			56.2	51			6.19	30.3			0.078	2.35			8.11	39.8			14.9	30.2			60.6	6.13			16.4	23.9			2.19	7.58			1.66	4.74			0.88	1.35			95.3	86.3			13.2
	25.6	30.9			66.1	65.5			8.09	3.6			0.26	0.00726			52.1	25.6			16.1	30.2			4.55	22.9			27.2	21.4			57.5	14.8			15	8.54			10	29.6			17.5	47.1			22.9
	12.5	21			75.2	71.9			12.2	7.02			0.12	0.11			40.8	47.7			47.5	32.8			5.43	3.51			6.27	16			71.4	50.9			7.14	28			14.3	2.05			7.14	19			26
	22.8				57.8				18.5				0.91				11.6				27				32.2				29.2				3.84				0.9				9.71				85.6				2.94
	7.84				53.4				38.2				0.47				35.6				23				14.6				26.8				10.6				1.98				45.6				41.8				15.5
	8.39				48.5				34.1				8.93				18.7				16.1				15.6				49.6				25.8				11.4				1.01				61.7				5.59
	31.9				54.7				13.4				0.018				45.3				22.4				22.4				10				20.8				16.7				3.93				58.6				2.02
	37.7				45.8				16.4				0.1				30.3				28.3				28.9				12.5				2.64				4.01				83.4				9.98				7.15
	19.7				63.1				17				0.18				34.4				25				20.4				20.2				2.4				7.78				26.9				62.9				2.65
	27.6				59				13.4				0.00553				22.4				29.5				32				16.1				8.41				3.48				5.22				82.9				0.81
	35.7				57.1				7.12				0.07				45.3				17.9				13.3				23.6				30				8.13				8.13				53.8				9.28
	26.8				61.9				11.2				0.071				41.7				42				8.96				7.41				34.8				43				1.27				20.9				3.34
	29.4				62.4				8.16				0.051				27.6				39.4				16.9				16.1				35				28.5				3.91				32.6				1.12
	28.1				57.9				13.7				0.4				18.9				16.4				7.98				56.6				61.3				18.5				4.84				15.3				14.7
	28.9				61.8				9.29				0.049				50.9				38.5				7.95				2.68				60.6				16				0.17				23.2				5.72
	36.1				56.2				7.67				0.065				41				30.4				8.56				20				41.7				6.29				1.17				50.8				10.9
	19				66.5				14.5				0.059				18.9				30.1				15.9				35.1				5.23				0.64				1.93				92.2				2.13
	24.8				66.1				9.11				0.029				31.2				49.5				13.1				6.22				41.3				24.5				6.46				27.8				1.83
	18.8				67.3				13.8				0.013				21.3				33.3				32.8				12.7				3.05				3.34				2.05				91.6				1.58
	3.92				81.1				15				0.023				19.1				53.5				16.6				10.8				15.6				9.21				3.78				71.4				0
	32.5				57.9				9.26				0.4				35.9				25.4				14.9				23.7				17.8				7.43				1.06				73.7				22.6
	17.3				72				10.7				0.055				46.5				30				15.8				7.59				73.3				17.2				3.52				5.95				13.5
	30.7				56.5				12.8				0.1				46				12.3				14.4				27.4				27.6				7.87				4.8				59.7				4.43
[truncated: 10 more columns]

## Sheet: Figure 2D
	*excluded due to issue with UV channel on acquisition day
	HEALTHY
CD8 NAIVE	144	193	166	145	98.6	58.9	77	145	132	93.5	255	245	187	102	114	71.9	143	150	114
CD8 CM	51.1	61.4	113	120	87.6	53.8	58.8	72.9	76.5	49.1	104	90.9	69.2	81.6	73.7	65.3	69.6	64	48
CD8 EM	44.7	79.1	97.2	109	75	40.5	44.1	102	89.6	66.7	123	134	61.1	67.5	60.9	46.5	48.6	71.6	55.5
CD8 TE	49.6	86.2	114	167	64.3	39.3	42.7	96.4	103	89.8	240	133	57.6	101	72	30.7	54.7	81.4	69
	HEALTHY
VD1 NAIVE	48.6	69.2	44.1	56.1	42.8	32	34.1	38.7	57.5	39	99.2	60.4	49	80.2	55.5	41.3	63.8	53.1	68.8
VD1 CM	90.7	114	201	171	96	62.1	88.7	86.1	80.5	80.3	145	64.8	136	112	92.1	132	112	67.1	198
VD1 EM	36.8	110	112	41	63	29.6	19.5	76.9	86	17.4	474	295	98.5	51.5	62.9	53.8	21.9	169	51.1
VD1 TE	46.9	113	174	206	160	41.9	64.2	144	158	72.1	351	144	70.9	306	117	50.2	92	89.7	59.9
	HEALTHY
VD2 NAIVE	89.3	90.8	69.6	112	90.2	91	47.3	193	74.9	58.4	168	107	128	233	91	121	83	48.7	44.9
VD2 CM	54.8	65.9	71.5	83.4	63.8	66.4	47.6	68.7	52.5	43.1	105	90.1	85.7	85.7	71.5	64.6	82.2	48.5	42.3
VD2 EM	48.8	61.1	70.3	96.2	62.9	36.1	39.8	79.4	73.9	42.1	221	127	71.2	57.9	78.4	42.4	63.1	37.5	37.3
VD2 TE	78.5	127	110	139	132	74.1	36.5	101	101	46.4	274	115	118	79.7	109	48.1	67	58.7	68
	HEALTHY
CD4 NAIVE	390	448	361	285	225	185	187	369	354	275	470	497	487	187	264	204	310	446	452
CD4 CM	64.6	72	96.9	104	74.5	65.1	60.5	79.8	85.8	58.7	82.9	111	96.9	75.1	96.7	98.3	104	83	77.4
CD4 EM	29.8	38.9	57	69.6	62.7	59.6	52.1	38	35.9	39	65.6	46.1	40.9	54.8	57.4	58.5	36.1	33.6	38.2
CD4 TE

## Sheet: Figure 3B-E
Figure 3B
CD4					CD8					MAIT					VD1					VD2
no pneumonia	pneumonia	pneumonia + hypoxia	pneumonia + hypoxia + ICU		no pneumonia	pneumonia	pneumonia + hypoxia	pneumonia + hypoxia + ICU		no pneumonia	pneumonia	pneumonia + hypoxia	pneumonia + hypoxia + ICU		no pneumonia	pneumonia	pneumonia + hypoxia	pneumonia + hypoxia + ICU		no pneumonia	pneumonia	pneumonia + hypoxia	pneumonia + hypoxia + ICU
8881.54	7287.76	45619.7	191.803		7826.97	7832.5	37396.2	200		7585.71	421.52	1421.14	3.27869		801.766	2028.49	109.056	18.0328		820.546	123.214	940.612	27.8689
26429.5	28811.7	11163.5	25226.1		47218.8	36628.1	12213.8	15124.9		1479.83	2601.72	1105.81	197.701		435.331	386.877	566.084	464.368		20237	305.495	94.3474	715.709
94155.6	41096.8	18956.3	12666.4		42930.7	26126	11334.5	3793.97		1090.01	342.495	1513.71	561.53		1290.25	1786.05	365.482	72.7371		11639	1410.57	225.381	244.397
66050.4	16488.3	10636.2	19913		38091.9	14581.4	6185.94	16025.5		4182.97	3790.48	427.886	548.476		4649.52	498.542	163.79	279.224		3577.78	1905.65	764.355	403.878
26325.8	10512.1	8745.05	18090.5		24934	12013	3357.08	12866.3		247.466	258.54	420.182	2084.56		250.465	124.379	74.4073	621.36		850.382	2609.16	181.641	1045.93
31984	41685.8	30234.5	8357.36		21081.3	13606.5	21262.7	15262		7020.62	363.339	974.949	2174.17		610.72	701.146	4211.26	169.651		1086.9	864.157	409.147	925.667
64209.2	40298.1	53907.8	25306.8		30376.4	20638.2	21025.3	6651.63		1730.63	192.963	4070.38	922.255		1437.65	592.248	339.198	482.493		2880.11	1261.68	1513.22	411.276
33549.1	56272.8	28702.8	25021.1		22515.1	33062.2	21036.9	20699.7		4697.44	7924.88	667.039	985.028		249.729	2600.59	214.525	201.242		2129.02	14189.2	1417.88	293.037
103581	23422.3	15124.7	10816.7		46847.4	17082.1	13084.3	5883.1		3615.07	544.463	519.281	520.08		826.671	272.231	396.017	109.742		3164.6	557.851	1487.03	2328.43
24708.5	68821.2	28935.1	24254.7		10491.6	42961.3	12426	5527.53		1529.13	5003.6	1456.76	404.413		177.872	627.698	2362.1	50.3418		3880.2	8598.15	1546.52	649.41
31820.1	23668.8		27209.4		11995.8	18810.6		16794.9		1858.62	1911.9		104.722		917.586	1281.43		1733.22		1747.63	3058.23		1107.93
105204			8924.3		49487.4			8390.55		337.5			340.287		734.962			54.885		1598.41			65.862
28323.5			21026.4		28726.1			9155.62		879.153			914.606		3328.39			44.6149		4815.09			1985.36
65857.1			3757.66		23950.1			4390.95		9686.98			331.095		892.865			1164.09		4689.73			89.3431
84116.7					24255.4					1601.11					4500.78					3681.43
31444					8312.16					2438.52					881.988					210.343
30659.5					14329.2					450.977					519.934					4378.75
115544					36313.8					4033.03					684.996					4280.47
100343					57988.2					9300.17					3767.33					3903.26
Figure 3c
*excluded due to issue with UV channel on acquisition day
pDCs					DCs					Classical monocytes					Intermediate monocytes					Non Classical monocytes
no pneumonia	pneumonia	pneumonia + hypoxia	pneumonia + hypoxia + ICU		no pneumonia	pneumonia	pneumonia + hypoxia	pneumonia + hypoxia + ICU		no pneumonia	pneumonia	pneumonia + hypoxia	pneumonia + hypoxia + ICU		no pneumonia	pneumonia	pneumonia + hypoxia	pneumonia + hypoxia + ICU		no pneumonia	pneumonia	pneumonia + hypoxia	pneumonia + hypoxia + ICU
6.68007	59.938	26.1969	13.7755		85.1709	55.7563	60.6664	0		33053	8592.05	21092.6	9128.63		5165.36	390.294	821.754	231.065		4487.34	526.897	995.481	7421.82
224.469	43.2415	68.3898	39.5144		122.437	110.698	4.18713	57.4755		47548.2	23758.6	954.665	888.52		5613.42	1399.3	94.9082	30.9949		3809.16	1079.31	167.485	123.98
221.124	128.555	89.6693	48.8353		570.347	72.0471	14.6999	23.6777		20602.7	12957.2	1525.85	5725.99		1072.07	672.44	70.5594	127.524		1736.97	565.075	107.309	317.911
131.247	69.7813	0*	115.149		39.5539	191.451	5.7401	76.7659		27806.4	14729.2	4800.16	1468.02		2966.54	721.074	67.4462	28.1173		3789.98	767.594	301.355	99.1505
165.861	169.797	143.692	14.0055		368.005	10.9044	21.8104	10.5041		10309.3	13412.4	5574.48	53838.5		917.421	504.717	169.351	6733.01		844.857	112.159	420.813	6569.88
100.252	141.422	180.647	92.4419		620.201	21.6462	274.703	286.047		20481.9	13400.4	49565.9	1153.7		2016.93	819.669	2363.34	11031.1		791.819	1484.93	2915.73	2683.81
178.992	256.081	75.9515	56.25		154.303	181.735	265.085	19.3359		26492	51878.7	40838.1	27662.8		1003.59	2894.54	2548.1	535.465		392.548	4944.84	833.977	4997.09
76.8335	198.983	83.2972	47.3388		287.776	46.6582	59.8698	86.2242		24152.3	37499.5	26247.7	11780.9		575.553	3502.11	808.243	235.547		1003.03	3410.17	722.343	448.242
256.352	318.814	31.0613	26.6272		813.32	14.5517	62.1225	0		33191.2	16803.2	26322.9	7645.21		1191.39	879.716	273.339	708.391		5173.16	746.105	922.519	160.614
192.719	143.374		53.5832		53.9615	602.679		25.7993		22074.9	20205.6		4336.69		3418.07	2477.96		65.6805		1967.28	1069.6		113.609
449.092	288.854		0*		5.02715	3.62578		33.5812		23423.2	18294.5		2865.71		4779.15	2042.52		17.8611		2583.96	605.506		140.904
718.421			0*		860.526			49.4366		50917.1			14727.5		961.184			640.963		2119.74			1112.56
58.1597			186.393		75.8605			18.4852		6215.5			4004.37		533.552			57.0423		1514.68			732.042
228.178			71.9087		51.7381			136.969		13481.1			29155.5		1410.2			1794.29		639.43			1903.87
438.124			70.1649		114.01			8.09595		60207			6107.05		1578.22			83.6582		1469.1			223.988
104.817					23.2926					22640.4					830.769					821.711
130.105					90.1718					24485.5					1527.77					1807.3
340.468					571.344					39846.5					1592.75					2270.76
308.65					451.952					21617.9					934.218					115.744
Figure 3D
*excluded due to issue with UV channel on acquisition day
* excluded because 0 events in the cell gate
Monocytes HLA-DR gMFI					Monocytes CD33 gMFI					Monocytes CD169 gMFI					DCs CD86 gMFI					pDCs CD86 gMFI
no pneumonia	pneumonia	pneumonia + hypoxia	pneumonia + hypoxia + ICU		no pneumonia	pneumonia	pneumonia + hypoxia	pneumonia + hypoxia + ICU		no pneumonia	pneumonia	pneumonia + hypoxia	pneumonia + hypoxia + ICU		no pneumonia	pneumonia	pneumonia + hypoxia	pneumonia + hypoxia + ICU		no pneumonia	pneumonia	pneumonia + hypoxia	pneumonia + hypoxia + ICU
6783	2577	1668	228		7177	6384	5697	115		5596	2420	4240	1581		203	74.9	146	0*		62.3	88.4	76.9	289
3811	3751	1652	1277		5356	845	4681	4656		11450	10675	13320	1222		254	188	156	373		80.6	87.5	68.5	76.6
2603	2357	1489	923		4595	3616	3384	2929		370	15649	5751	1139		216	234	148	50.7		69.5	104	85.6	68.7
1894	1770	930	894		3825	3629	7942	4273		10848	1068	23129	2887		201	127	169	106		152	71.1	0*	120
4115	2601	1444	3674		5633	8129	3185	5026		1062	26274	18156	598		157	373	400	-9.41		58	168	145	53.1
4310	2361	6902	2931		6067	7238	5068	3567		6404	13743	11238	5215		241	294	314	131		162	219	94.3	106
4706	915	794	1940		4806	5350	97.7	4811		14214	980	1602	8921		297	164	28.2	245		85.9	40.8	41.8	68.5
3560	3090	816	1659		6275	5659	4551	5287		875	14516	9837	1074		201	305	92.7	129		71.3	101	61.8	75.1
2715	2933	1098	499		6844	6915	6657	2701		409	14441	3459	14333		236	332	354	0*		69.2	148	185	63.7
4469	2641		711		7921	5444		3547		7472	1731		8012		282	217		-4.25		83.9	91.9		50.3
2690	4967		661		6654	9433		2086		12041	7951		4345		290	259		216		105	77.8		0*
2699			1039		7524			3005		753			3520		204			157		109			0*
1635			956		4356			1038		847			3419		127			73.6		60.6			105
4194			1705		7831			5812		15802			940		356			94.8		109			44.8
5830			1001		6645			3061		13282			16166		386			110		86.8			110
4132					3625					9902					287					76.1
1633					7159					2212					87.8					68.2
2232					4935					876					240					61
2399					3350					8193					175					105
Figure 3E
Total neutrophils					Mature neutrophils					Immature neutrophils					Immature neutrophils (frequency)
no pneumonia	pneumonia	pneumonia + hypoxia	pneumonia + hypoxia + ICU		no pneumonia	pneumonia	pneumonia + hypoxia	pneumonia + hypoxia + ICU		no pneumonia	pneumonia	pneumonia + hypoxia	pneumonia + hypoxia + ICU		no pneumonia	pneumonia	pneumonia + hypoxia	pneumonia + hypoxia + ICU
198157	204645	543178	600131		183916	50091.5	234719	108722		10509.6	137338	266250	443407		5.3037	67.1104	49.017	73.8849
147368	109035	471343	507422		21265	53609.7	5367.48	264062		117947	48007.9	461461	202525		80.0358	44.0299	97.9036	39.9125
293063	143348	231095	953369		233125	96930.5	29423.9	610256		45646	38529.1	186918	275157		15.5755	26.8781	80.8837	28.8615
136726	232456	46056.8	157456		83667.9	214982	12319.9	61735.8		42425.4	12217.6	29857.8	83954		31.0295	5.2559	64.8282	53.3189
153325	322624	317456	17571.1		132713	137210	263667	123.274		17262.9	157397	37268	17212.1		11.259	48.7863	11.7396	97.9567
220253	222308	229547	694653		176165	99543.9	41533.5	70421.6		34632.3	103994	170232	593342		15.7239	46.7791	74.1598	85.4157
239377	263029	305312	891640		197187	256105	86722	11792.5		35000	5537.26	193946	871705		14.6213	2.10519	63.524	97.7642
235225	253868	345290	202043		187146	177466	212802	1827.69		35087.6	54157.8	82417	198909		14.9166	21.333	23.869	98.4487
310696	220463	176001	179015		283553	175264	151334	74608.8		21542.2	35553.8	19503.2	89473.1		6.93352	16.1269	11.0813	49.9806
158590	316936		918710		53406.2	262702		33493.7		93721.4	38695		850649		59.0965	12.2091		92.5917
168603	220862		227939		77372	140525		20544		77332.3	68806		196509		45.8664	31.1533		86.2113
469633			548802		390881			122490		69390.4			392089		14.7755			71.4444
631668			108625		548874			64353.1		65497.1			37973.8		10.3689			34.9585
188448			60817.7		113683			18319.2		61465.3			36046.6		32.6166			59.27
522007			387371		386264			267078		102629			103915		19.6604			26.8258
359418					339285					13045.2					3.62952
268993					224373					38524.9					14.3219
466457					404677					51471.3					11.0345
182920					150411					27162.5					14.8494

## Sheet: Figure 4 & Supp Figure 3
*excluded due to issue with UV channel on acquisition day
Eosinophils	Total Neutrophils	Immature Neutrophils	Mature Neutrophils	immature Neutrophils %	CD11b immature gMFI	CD16 immature gMFI	CD8 CD38 gMFI	CD4CD38 gMFI	VD1 CD38 gMFI	VD2 CD38 gMFI	MAIT CD38 gMFI	Monocytes CD169 gMFI	Monocytes CD33 gMFI	Classical Monocytes CD33 gMFI	Classical Monocytes CD169 gMFI	Intermediate Monocytes CD169 gMFI	Intermediate Monocytes CD33 gMFI	Non classical Monocytes CD169 gMFI	Non classical Monocytes CD33 gMFI	Monocytes Count	Classical Monocytes Count	Intermediate Monocytes Count	Non classical Monocytes Count	DCs Count	pDCs Count	CD4 Count	CD8 Count	VD1 Count	VD2 Count	MAIT Count	NK BRIGHT Count	Treg Count	BDNF	EGF	Eotaxin	FGF-2	GM-CSF	GRO-alpha	HGF	IFN-alpha	IFN-gamma	IL-1 alpha	IL-1 beta	IL-10	IL-12p70	IL-13	IL-15	IL-17A	IL-18
1638.78	204645	137338	50091.5	67.1104	8311	28308	240	101	573	141	48.6	2420	6384	7763	2859	1489	5743	152	484	9794.99	8592.05	390.294	526.897	55.7563	59.938	7287.76	7832.5	2028.49	123.214	421.52	171.202	3156.92	15.4	0.17	6.96	0.18	0.82	0.05	42.47	0.02	1.96	0.01	1.07	0.04	0.02	0.2	1.07	0.08	24.28
6645.44	109035	48007.9	53609.7	44.0299	8445	23630	95.6	60.7	179	66.1	21	10675	845	858	13228	6205	1299	501	314	27027.7	23758.6	1399.3	1079.31	110.698	43.2415	28811.7	36628.1	386.877	305.495	2601.72	221.609	1268.14	13.63	0.17	6.32	0.18	0.82	0.05	24.14	0.02	4.73	1.36	0.05	0.04	0.02	0.2	1.07	0.08	63.43
28117.6	543178	266250	234719	49.017	11084	14975	149	138	222	126	96	4240	5697	6456	4935	1987	4663	379	643	23395.2	21092.6	821.754	995.481	60.6664	26.1969	45619.7	37396.2	109.056	940.612	1421.14	674.787	7148.2	12.59	0.17	3.78	0.18	0.82	0.05	33.6	5.89	7.98	1.36	5.45	0.65	1.04	0.2	23.19	10.06	62.64
23.8504	231095	186918	29423.9	80.8837	10412	16840	146	101	653	62.2	16.3	5751	3384	4503	7872	4398	2510	125	198	1883.05	1525.85	70.5594	107.309	14.6999	89.6693	18956.3	11334.5	365.482	225.381	1513.71	306.091	1608.05	81.37	10.92	8.74	0.18	0.82	0.05	155.29	34.63	6.47	0.01	2.82	0.04	0.02	0.2	15.45	0.08	83.65
92.6111	46056.8	29857.8	12319.9	64.8282	12423	18985	21*	38.6*	31.5*	122*	27.2*	23129	7942	9272	29948	12730	4289	883	1118	5407.18	4800.16	67.4462	301.355	5.7401	0*	10636.2	6185.94	163.79	764.355	427.886	184.105	19292.6	90.78	11.53	6.47	0.18	0.82	0.05	197.96	0.02	13.35	22.95	3.31	0.04	0.59	0.2	1.07	0.08	160.32
32.3594	17571.1	17212.1	123.274	97.9567	6702	5632	682	250	127	-29.9	331	1581	115	89.8	1985	995	130	203	72.9	1153.7	888.52	30.9949	123.98	0	13.7755	191.803	200	18.0328	27.8689	3.27869	106.557	91800	147.91	0.17	8.81	0.18	0.82	0.05	85.17	0.02	5.5	0.01	0.05	0.04	0.1	0.2	1.07	0.08	44.08
10882.1	694653	593342	70421.6	85.4157	12159	11553	501	147	1182	255	104	1222	4656	5690	1369	1003	3989	78.6	358	6510.89	5725.99	127.524	317.911	57.4755	39.5144	25226.1	15124.9	464.368	715.709	197.701	113.41	39097.7	26.87	0.17	9.28	0.18	0.82	0.05	337.53	0.02	12.62	0.01	5.58	0.04	0.76	0.2	13.84	6.21	150.61
2901.45	891640	871705	11792.5	97.7642	5509	7837	249	131	243	58.6	41.5	1139	2929	3687	1309	1108	2527	34.2	180	1672.24	1468.02	28.1173	99.1505	23.6777	48.8353	12666.4	3793.97	72.7371	244.397	561.53	120.744	4700.52	1.97	0.17	7.23	0.18	0.82	5.41	786.39	0.02	9.58	0.01	0.05	0.04	0.21	0.2	1.07	0.08	417.14
254.623	507422	202525	264062	39.9125	11411	13415	308	96.6	699	147	73.5	2887	4273	5997	3705	3066	2685	298	598	71552.2	53838.5	6733.01	6569.88	76.7659	115.149	19913	16025.5	279.224	403.878	548.476	335.734	7952.73	3.48	0.17	21.81	0.18	0.82	0.05	695.41	0.02	0.13	0.01	1.53	0.04	0.02	5.99	2.92	0.08	72.32
3926.42	953369	275157	610256	28.8615	14218	12410	195	143	512	71.7	14.4	598	5026	7121	664	726	7363	134	1092	14950.9	1153.7	11031.1	2683.81	10.5041	14.0055	18090.5	12866.3	621.36	1045.93	2084.56	1080.55	5418.88	1.88	0.17	11.33	0.18	0.82	0.05	380.94	0.02	8.7	6.06	4.17	0.04	0.02	0.2	3.69	2.17	40.67
1654.61	157456	83954	61735.8	53.3189	14450	15460	510	107	811	118	44.5	5215	3567	5731	9269	4312	3155	220	401	34191.3	27662.8	535.465	4997.09	286.047	92.4419	8357.36	15262	169.651	925.667	2174.17	629.19	4598.18	18.04	0.17	10.09	0.18	0.82	0.05	93.64	0.02	0.13	0.74	4.56	0.04	0.02	0.2	16.36	0.08	26.91
1669.75	202043	198909	1827.69	98.4487	8008	10389	270	178	860	134	25.7	8921	4811	5437	10631	7530	4612	162	285	13914.8	11780.9	235.547	448.242	19.3359	56.25	25306.8	6651.63	482.493	411.276	922.255	160.237	4816.22	23.86	0.17	5.94	0.18	0.82	0.05	141.73	0.02	8.82	0.01	4.77	0.35	0.73	8.16	18.64	5.21	57.07
80.5504	918710	850649	33493.7	92.5917	11769	16115	168	145	101	199	42.8	14333	2701	2822	16150	13094	2708	117	378	5307.69	4336.69	65.6805	113.609	0	26.6272	10816.7	5883.1	109.742	2328.43	520.08	50.0994	48352.3	4.13	0.17	8.16	0.18	0.82	0.05	261.84	1.43	0.13	0.01	1.35	0.04	0.02	0.2	8.57	0.08	58.08
1786.15	227939	196509	20544	86.2113	10847	14164	125	110	116	94.9	49	8012	3547	4087	9879	3600	2697	124	332	3191.18	2865.71	17.8611	140.904	25.7993	53.5832	24254.7	5527.53	50.3418	649.41	404.413	87.2592	17342.7	11.37	0.17	7.58	0.18	0.82	0.05	91.23	0.02	8.26	0.01	3.67	0.04	0.46	6.72	16.18	3.35	43.72
3675.28	548802	392089	122490	71.4444	10069	10022	10.7	36*	67.1*	90.9*	37.9*	4345	2086	2487	5838	2217	1822	192	297	18147	14727.5	640.963	1112.56	33.5812	0*	27209.4	16794.9	1733.22	1107.93	104.722	109.275	114261	16.71	0.17	7.07	0.18	0.82	0.05	67.02	0.02	5.16	0.01	4.44	0.04	0.32	0.2	18.87	5.67	25.85
1298.88	108625	37973.8	64353.1	34.9585	6062	11742	38.8	33.1*	42.9*	69.3*	26.1*	3520	3005	5228	6128	2380	3284	120	152	5978.03	4004.37	57.0423	732.042	49.4366	0*	8924.3	8390.55	54.885	65.862	340.287	126.236	2090.32	13.54	0.17	5.63	0.18	0.82	0.05	93.85	0.02	4.28	0.01	1.66	0.04	0.02	0.2	1.07	0.08	60.85
9005.72	198157	10509.6	183916	5.3037	18392	17893	232	60	215	87.4	28.6	5596	7177	8841	8614	2823	6133	991	2632	44180.3	33053	5165.36	4487.34	85.1709	6.68007	8881.54	7826.97	801.766	820.546	7585.71	330.819	1168.23	14.03	16.27	5.91	0.18	17.02	0.05	55.95	2.13	9.18	0.01	2.32	0.04	0.53	6.72	66.25	44.46	17.89
3700.74	147368	117947	21265	80.0358	18023	23999	239	71.8	422	418	61.9	11450	5356	6429	14610	6698	3741	1864	1197	58244.5	47548.2	5613.42	3809.16	122.437	224.469	26429.5	47218.8	435.331	20237	1479.83	588.719	147692	12.83	0.17	9.43	0.18	0.82	0.05	121.92	0.02	8.38	0.01	3.4	0.04	0.59	0.2	1.07	0.08	77.9
3168.35	293063	45646	233125	15.5755	8283	7650	147	112	139	69	30.3	370	4595	6149	433	227	4146	66.5	467	25946.2	20602.7	1072.07	1736.97	570.347	221.124	94155.6	42930.7	1290.25	11639	1090.01	449.824	115321	17.82	0.17	10.99	0.18	0.82	0.05	66.08	0.02	0.13	0.01	2.18	0.04	0.02	0.2	1.07	0.08	74.53
[truncated: 28 more columns]

[truncated: 2 more sheets: Figure 5, correction factors for luminex]
